# Supplementary material for: Landscape of Conditional eQTL in Dorsolateral Prefrontal Cortex and Co-localization with Schizophrenia GWAS
Source: Am J Hum Genet. 2018 May 24;102(6):1169–84. doi: 10.1016/j.ajhg.2018.04.011 (PMC5993513; doi:10.1016/j.ajhg.2018.04.011)
Supplement: Tables S1–S12. Additional Data [file mmc2.xlsx]

## Sheet: Table S1
number of eQTL	genes per eQTL
28021	1
391	2
21	3
3	4
1	5
2	6

## Sheet: Table S2
Order		N_HBCC	N_sig0.05_HBCC	Proportion	binom.test.P	pi1	N_ROSMAP	N_sig0.05_ROSMAP	Proportion	binom.test.P	pi1
1		8087	3304	0.408557	<2.2e-16	0.457	9681	4754	0.491065	<2.2e-16	0.57
>1		9004	1571	0.174478	<2.2e-16	0.2	8129	1843	0.226719	<2.2e-16	0.26
2		4842	1019	0.21045	<2.2e-16	0.23	4864	1297	0.266653	<2.2e-16	0.32
3		2363	347	0.146847	<2.2e-16	0.26	2073	365	0.176073	<2.2e-16	0.14
4		1068	135	0.126404	<2.2e-16	0.17	781	121	0.15493	<2.2e-16	0.25
5		431	40	0.0928074	0.00022	0	271	41	0.151292	3.3e-10	0.29
6		180	16	0.0888889	0.025	0	94	13	0.138298	0.00082	0
7		67	6	0.0895522	0.15	0.12	28	4	0.142857	0.049	0
8		28	5	0.178571	0.012	0.16	11	2	0.181818	0.1	0
9		9	2	0.222222	0.071	0	5	0	0	1	-
10		5	0	0	1	0	2	0	0	1	-
11		4	1	0.25	0.19	0.78
12		3	0	0	1	0
13		1	0	0	1	-
14		1	0	0	1	-
15		1	0	0	1	-
16		1	0	0	1	-
Order	R2*	N_HBCC	N_sig0.05_HBCC	Proportion	binom.test.P	pi1	N_ROSMAP	N_sig0.05_ROSMAP	Proportion	binom.test.P	pi1
1	0.05	4613	982	0.212877	<2.2e-16	0.254742	5481	1445	0.263638	<2.2e-16	0.340582
	0.1	1623	916	0.564387	<2.2e-16	0.646778	1944	1332	0.685185	<2.2e-16	0.813897
	>=0.1	1851	1406	0.759589	<2.2e-16	0.796582	2256	1977	0.87633	<2.2e-16	0.896901
>1	0.05	8288	1165	0.140565	<2.2e-16	0.158407	7417	1326	0.178779	<2.2e-16	0.209202
	0.1	547	289	0.528336	<2.2e-16	0.70723	517	351	0.678917	<2.2e-16	0.785708
	>=0.1	169	117	0.692308	<2.2e-16	0.739146	195	166	0.851282	<2.2e-16	0.804071
2	0.05	4243	675	0.159086	<2.2e-16	0.161897	4257	856	0.201081	<2.2e-16	0.244081
	0.1	447	239	0.534676	<2.2e-16	0.697828	434	295	0.679724	<2.2e-16	0.812714
	>=0.1	152	105	0.690789	<2.2e-16	0.723583	173	146	0.843931	<2.2e-16	0.849493
3	0.05	2273	298	0.131104	<2.2e-16	0.237434	1987	301	0.151485	<2.2e-16	0.118739
	0.1	73	37	0.506849	<2.2e-16	0.658509	66	45	0.681818	<2.2e-16	0.823727
	>=0.1	17	12	0.705882	1.19301e-12	0.878296	20	19	0.95	<2.2e-16	0.39108
>3	0.05	1772	192	0.108352	<2.2e-16	0.0486809	1173	169	0.144075	<2.2e-16	0.235859
	0.1	27	13	0.481482	1.25991e-10	0.994634	17	11	0.647059	4.56144e-11	0
	>=0.1	0	-	-	-	-	2	-	-	-	-
* R2 values shown are maximum values, rows show non-overlapping R2 intervals; e.g. R2 0.1 means 0.05<=R2<0.1
Order	FDR*	N_HBCC	N_sig0.05_HBCC	Proportion	binom.test.P	pi1	N_ROSMAP	N_sig0.05_ROSMAP	Proportion	binom.test.P	pi1
1	0.05	8087	3304	0.408557	<2.2e-16	0.457	9681	4754	0.491065	<2.2e-16	0.57
>1	0.05	2102	767	0.364891	<2.2e-16	0.428834	2096	990	0.472328	<2.2e-16	0.476979
	0.1	1133	179	0.157988	<2.2e-16	0.131256	1092	196	0.179487	<2.2e-16	0.202449
	0.5	3719	434	0.116698	<2.2e-16	0.174241	3456	491	0.142072	<2.2e-16	0.180314
	>=0.5	2050	191	0.0931707	8.48848e-16	0.0617209	1485	166	0.111784	<2.2e-16	0.182269
2	0.05	1893	674	0.356049	<2.2e-16	0.406101	1916	877	0.457724	<2.2e-16	0.450794
	0.1	1007	145	0.143992	<2.2e-16	0.0840965	987	168	0.170213	<2.2e-16	0.182385
	0.5	1942	200	0.102987	<2.2e-16	0.131518	1961	252	0.128506	<2.2e-16	0.252421
	>=0.5	0	0	-	-	-	0	0	-	-	-
3	0.05	179	78	0.435754	<2.2e-16	0.644792	159	100	0.628931	<2.2e-16	0.835714
	0.1	112	30	0.267857	2.52254e-14	0.547215	94	25	0.265957	4.11503e-12	0.4563
	0.5	1601	205	0.128045	<2.2e-16	0.254106	1383	206	0.148952	<2.2e-16	0.0564755
	>=0.5	471	34	0.0721868	0.0337304	0.0406787	437	34	0.0778032	0.0112187	0.10125
>3	0.05	30	15	0.5	2.30622e-12	0.574702	21	13	0.619048	1.69875e-12	0.149842
	0.1	14	4	0.285714	0.00417324	0.195689	11	3	0.272727	0.0152353	0
	0.5	176	29	0.164773	1.72055e-08	0	112	33	0.294643	<2.2e-16	0.446984
	>=0.5	1579	157	0.09943	1.03907e-15	0.0679976	1048	132	0.125954	<2.2e-16	0.216052
* FDR values shown are maximum values, rows show non-overlapping FDR intervals; e.g. FDR 0.1 means 0.05<=FDR<0.1

## Sheet: Table S3
Predictors	Model 1 Estimate	Model 1 Robust SE	Model 1 Pr(>|z|)	Model 2 Estimate	Model 2 Robust SE	Model 2 Pr(>|z|)	Model 3 Estimate	Model 3 Robust SE	Model 3 Pr(>|z|)
log(Gene length)	0.26932	0.0390262	5.16341e-12	0.163462	0.03453	2.20241e-06	0.169914	0.0347174	9.87055e-07
LD blocks	0.585711	0.171712	0.000647219	0.333325	0.152811	0.0291616	0.370558	0.153118	0.0155169
log(Gene length) : LD blocks	-0.029203	0.0165544	0.0777209	-0.00845735	0.0147047	0.565192	-0.0121138	0.0147363	0.411057
Constraint	-0.605904	0.0310218	5.92565e-85	-0.201041	0.0275499	2.93476e-13	-0.154437	0.0284041	5.41437e-08
Cis-heritability	-	-	-	7.03	0.175488	0	7.02305	0.17557	0
Tau (tissue)	-	-	-	-	-	-	0.0826705	0.0759305	0.276257
Tau (developmental time point)	-	-	-	-	-	-	0.168155	0.0893709	0.0598982
Tau (DLPFC cell type)	-	-	-	-	-	-	0.196454	0.0941363	0.0368959
Inclusion of Tau's individually
log(Gene length)	-	-	-	-	-	-	0.158864	0.0345205	4.18418e-06
LD blocks	-	-	-	-	-	-	0.354864	0.152747	0.0201681
log(Gene length) : LD blocks	-	-	-	-	-	-	-0.0107331	0.014701	0.465334
Constraint	-	-	-	-	-	-	-0.168671	0.0282149	2.25765e-09
Cis-heritability	-	-	-	-	-	-	7.01386	0.176091	0
Tau (tissue)	-	-	-	-	-	-	0.292367	0.0526044	2.73142e-08
log(Gene length)	-	-	-	-	-	-	0.157947	0.0345735	4.91348e-06
LD blocks	-	-	-	-	-	-	0.33922	0.152938	0.0265536
log(Gene length) : LD blocks	-	-	-	-	-	-	-0.00899491	0.0147163	0.541052
Constraint	-	-	-	-	-	-	-0.176609	0.028072	3.14867e-10
Cis-heritability	-	-	-	-	-	-	7.01574	0.175307	0
Tau (developmental time point)	-	-	-	-	-	-	0.359112	0.070686	3.76665e-07
log(Gene length)	-	-	-	-	-	-	0.177267	0.0345789	2.95242e-07
LD blocks	-	-	-	-	-	-	0.371395	0.152913	0.0151489
log(Gene length) : LD blocks	-	-	-	-	-	-	-0.0120863	0.0147207	0.411621
Constraint	-	-	-	-	-	-	-0.161232	0.0280942	9.52557e-09
Cis-heritability	-	-	-	-	-	-	7.02262	0.175601	0
Tau (DLPFC cell type)	-	-	-	-	-	-	0.290047	0.0784529	0.000218093
Correlations among the Tau specificity metrics for different sample types
	Tau (developmental time point)	Tau (tissue)	Tau (DLPFC cell type)
Tau (developmental time point)	1	0.633665	0.45324
Tau (tissue)	0.633665	1	0.576789
Tau (DLPFC cell type)	0.45324	0.576789	1

## Sheet: Table S4
eQTL order	annotation	enrichment	se	z-score	p-val	CI_low	CI_high
1	Brain Promoter	0.489885	0.0784014	6.24842	4.14628e-10	0.333826	0.641303
1	Brain Enhancer	0.298794	0.04134	7.22772	4.91158e-13	0.217273	0.379342
2	Brain Promoter	0.265489	0.0846564	3.13608	0.00171221	0.0964964	0.42854
2	Brain Enhancer	0.352329	0.0388129	9.07764	1.10959e-19	0.275836	0.427995
>=3	Brain Promoter	0.226605	0.0884491	2.56198	0.0104077	0.0497776	0.396722
>=3	Brain Enhancer	0.224633	0.039216	5.72811	1.01555e-08	0.147308	0.301048
1	Brain-specific_Promoter	0.550614	0.161117	3.41749	0.000632021	0.222753	0.855802
1	Brain-specific_Enhancer	0.13395	0.0892414	1.50098	0.13336	-0.0448192	0.305252
2	Brain-specific_Promoter	0.473257	0.16378	2.8896	0.00385734	0.139427	0.783005
2	Brain-specific_Enhancer	0.216252	0.0806192	2.68238	0.00730997	0.0551818	0.371387
>=3	Brain-specific_Promoter	0.15541	0.174783	0.88916	0.373917	-0.203291	0.483829
>=3	Brain-specific_Enhancer	0.155138	0.0802201	1.93391	0.0531244	-0.00517978	0.30946
1	NeuN+_Promoter	0.616292	0.0742006	8.30576	9.91828e-17	0.468711	0.7597
1	NeuN+_Enhancer	0.405137	0.0376062	10.7731	4.61003e-27	0.331118	0.478545
2	NeuN+_Promoter	0.475179	0.0766648	6.19814	5.71326e-10	0.322437	0.623106
2	NeuN+_Enhancer	0.327421	0.0367557	8.90804	5.19414e-19	0.255045	0.399138
>=3	NeuN+_Promoter	0.353612	0.0819838	4.3132	1.60911e-05	0.189917	0.511476
>=3	NeuN+_Enhancer	0.334199	0.0360317	9.27512	1.77412e-20	0.263257	0.404511
1	NeuN-_Promoter	0.593659	0.0744571	7.97317	1.54656e-15	0.445531	0.737529
1	NeuN-_Enhancer	0.380695	0.0409883	9.28788	1.57386e-20	0.299893	0.460583
2	NeuN-_Promoter	0.483857	0.0756672	6.39455	1.6102e-10	0.333147	0.6299
2	NeuN-_Enhancer	0.340422	0.0402041	8.46735	2.51032e-17	0.261142	0.418757
>=3	NeuN-_Promoter	0.423196	0.0787012	5.37725	7.56329e-08	0.266262	0.574929
>=3	NeuN-_Enhancer	0.17062	0.0414728	4.11402	3.88833e-05	0.0887603	0.251351

## Sheet: Table S5
eQTL order	annotation	enrichment	se	z-score	p-val	CI_low	CI_high
1	Brain Promoter	0.485536	0.0783902	6.19384	5.8716e-10	0.3295	0.636932
1	Brain Enhancer	0.285398	0.0413362	6.90432	5.04457e-12	0.203885	0.365939
2	Brain Promoter	0.261565	0.0846427	3.09022	0.00200007	0.0925987	0.424589
2	Brain Enhancer	0.337111	0.0388098	8.68624	3.74639e-18	0.260624	0.412771
>=3	Brain Promoter	0.222789	0.0884397	2.51911	0.0117653	0.0459804	0.392889
>=3	Brain Enhancer	0.210483	0.0392158	5.36728	7.99313e-08	0.133158	0.286897
1	Brain-specific_Promoter	0.550492	0.161225	3.41444	0.000639131	0.222443	0.855918
1	Brain-specific_Enhancer	0.129339	0.0892753	1.44877	0.147402	-0.0494911	0.300714
2	Brain-specific_Promoter	0.472497	0.163864	2.88347	0.00393326	0.138521	0.782434
2	Brain-specific_Enhancer	0.208883	0.08064	2.59032	0.00958876	0.0477759	0.364063
>=3	Brain-specific_Promoter	0.150212	0.17483	0.859187	0.390237	-0.208571	0.478736
>=3	Brain-specific_Enhancer	0.145592	0.0802471	1.81429	0.0696329	-0.0147769	0.299969
1	NeuN+_Promoter	0.604666	0.074219	8.14705	3.72908e-16	0.45705	0.748112
1	NeuN+_Enhancer	0.389076	0.0376208	10.342	4.54729e-25	0.315028	0.462512
2	NeuN+_Promoter	0.462303	0.0766832	6.02874	1.65247e-09	0.309526	0.610267
2	NeuN+_Enhancer	0.309842	0.0367704	8.4264	3.56458e-17	0.237438	0.381588
>=3	NeuN+_Promoter	0.340293	0.0819866	4.15059	3.31626e-05	0.176592	0.498162
>=3	NeuN+_Enhancer	0.319776	0.0360432	8.87202	7.18296e-19	0.248811	0.39011
1	NeuN-_Promoter	0.579109	0.0744624	7.7772	7.41455e-15	0.430971	0.72299
1	NeuN-_Enhancer	0.362934	0.0409935	8.85345	8.48512e-19	0.282122	0.442832
2	NeuN-_Promoter	0.468929	0.0756705	6.19698	5.7555e-10	0.318212	0.614978
2	NeuN-_Enhancer	0.322814	0.0402085	8.0285	9.8671e-16	0.243525	0.401158
>=3	NeuN-_Promoter	0.410351	0.0787021	5.21398	1.84836e-07	0.253416	0.562086
>=3	NeuN-_Enhancer	0.155313	0.0414747	3.74477	0.000180556	0.0734503	0.236049

## Sheet: Table S6
eQTL order	R2 bin	annotation	enrichment	se	z-score	p-val	CI_low	CI_high
1	1	Brain Promoter	0.594267	0.161978	3.6688	0.00024369	0.266707	0.902925
1	1	Brain Enhancer	0.417093	0.0849076	4.91232	9.0005e-07	0.248661	0.581647
1	2	Brain Promoter	0.554639	0.139764	3.96839	7.23604e-05	0.273217	0.821902
1	2	Brain Enhancer	0.227876	0.0771568	2.95342	0.00314275	0.0748474	0.377416
1	3	Brain Promoter	0.39869	0.11699	3.4079	0.000654652	0.163732	0.622831
1	3	Brain Enhancer	0.284869	0.0599626	4.75077	2.02642e-06	0.166281	0.401386
2	1	Brain Promoter	0.274461	0.157474	1.7429	0.0813517	-0.04456	0.573937
2	1	Brain Enhancer	0.38075	0.0783112	4.86202	1.16196e-06	0.225598	0.532692
2	2	Brain Promoter	0.306237	0.144677	2.1167	0.0342857	0.0135432	0.581649
2	2	Brain Enhancer	0.36851	0.0654204	5.63295	1.77154e-08	0.239073	0.495589
2	3	Brain Promoter	0.219186	0.139808	1.56776	0.116937	-0.063692	0.485257
2	3	Brain Enhancer	0.321278	0.061239	5.24629	1.55191e-07	0.200164	0.440277
>=3	1	Brain Promoter	0.288262	0.152134	1.89479	0.0581202	-0.0201773	0.577334
>=3	1	Brain Enhancer	0.267577	0.0661514	4.04492	5.23419e-05	0.136613	0.395998
>=3	2	Brain Promoter	0.106943	0.149325	0.716175	0.473883	-0.196414	0.390077
>=3	2	Brain Enhancer	0.129038	0.0650256	1.98441	0.0472098	0.000239747	0.255211
>=3	3	Brain Promoter	0.299401	0.159297	1.87951	0.0601748	-0.0238018	0.601927
>=3	3	Brain Enhancer	0.296981	0.0736362	4.03309	5.50492e-05	0.151061	0.439813
1	1	Brain-specific_Promoter	0.737808	0.350519	2.1049	0.0352998	-0.007149	1.38195
1	1	Brain-specific_Enhancer	0.327949	0.176939	1.85346	0.0638162	-0.0337325	0.661775
1	2	Brain-specific_Promoter	0.68697	0.26051	2.63701	0.00836393	0.14512	1.17247
1	2	Brain-specific_Enhancer	-0.229155	0.190282	-1.20429	0.228477	-0.62178	0.126641
1	3	Brain-specific_Promoter	0.370443	0.254327	1.45656	0.145237	-0.161117	0.841809
1	3	Brain-specific_Enhancer	0.225842	0.123595	1.82727	0.0676595	-0.0237048	0.461441
2	1	Brain-specific_Promoter	0.731442	0.287138	2.54735	0.0108545	0.131305	1.26505
2	1	Brain-specific_Enhancer	0.309501	0.157915	1.95992	0.0500054	-0.0116686	0.608694
2	2	Brain-specific_Promoter	0.445656	0.289572	1.53902	0.1238	-0.164615	0.97927
2	2	Brain-specific_Enhancer	0.122117	0.141533	0.862811	0.388242	-0.165199	0.390606
2	3	Brain-specific_Promoter	0.292133	0.276919	1.05494	0.291454	-0.291248	0.802071
2	3	Brain-specific_Enhancer	0.236652	0.125297	1.88872	0.0589289	-0.016418	0.475427
>=3	1	Brain-specific_Promoter	0.126242	0.306627	0.411713	0.68055	-0.527254	0.685484
>=3	1	Brain-specific_Enhancer	0.206578	0.134316	1.538	0.124048	-0.0653889	0.461973
>=3	2	Brain-specific_Promoter	0.305475	0.268272	1.13868	0.254838	-0.258236	0.800472
>=3	2	Brain-specific_Enhancer	0.153308	0.132856	1.15395	0.248523	-0.115728	0.405889
>=3	3	Brain-specific_Promoter	-0.0354563	0.350699	-0.101102	0.91947	-0.795459	0.595662
>=3	3	Brain-specific_Enhancer	0.0941683	0.15206	0.619285	0.535728	-0.215449	0.381872
1	1	NeuN+_Promoter	0.614586	0.158014	3.88943	0.000100478	0.294719	0.91537
1	1	NeuN+_Enhancer	0.383128	0.0785723	4.87613	1.0819e-06	0.227718	0.535838
1	2	NeuN+_Promoter	0.714272	0.131188	5.44466	5.19059e-08	0.450631	0.965566
1	2	NeuN+_Enhancer	0.381377	0.070337	5.42214	5.88904e-08	0.242351	0.518156
1	3	NeuN+_Promoter	0.552746	0.109586	5.04397	4.55965e-07	0.333059	0.763047
1	3	NeuN+_Enhancer	0.430069	0.054042	7.95806	1.74761e-15	0.323521	0.535402
2	1	NeuN+_Promoter	0.387192	0.155016	2.49775	0.0124983	0.0727201	0.681605
2	1	NeuN+_Enhancer	0.321051	0.074873	4.28795	1.80332e-05	0.172895	0.466501
2	2	NeuN+_Promoter	0.436096	0.130349	3.34561	0.000821017	0.173144	0.684841
2	2	NeuN+_Enhancer	0.308608	0.0624109	4.94478	7.62286e-07	0.185269	0.42998
2	3	NeuN+_Promoter	0.565946	0.119926	4.71914	2.36844e-06	0.324905	0.795564
2	3	NeuN+_Enhancer	0.347381	0.0572815	6.06444	1.32411e-09	0.234308	0.458896
>=3	1	NeuN+_Promoter	0.346256	0.141402	2.44873	0.0143363	0.0598963	0.615151
>=3	1	NeuN+_Enhancer	0.30078	0.0616653	4.87762	1.07375e-06	0.178925	0.42071
>=3	2	NeuN+_Promoter	0.337855	0.131213	2.57485	0.0100282	0.0728482	0.587961
>=3	2	NeuN+_Enhancer	0.332589	0.0590465	5.63267	1.7744e-08	0.21599	0.447501
>=3	3	NeuN+_Promoter	0.387966	0.15699	2.47128	0.0134632	0.0690021	0.685703
>=3	3	NeuN+_Enhancer	0.377199	0.067421	5.59469	2.21022e-08	0.243968	0.508332
1	1	NeuN-_Promoter	0.65882	0.149105	4.41851	9.9384e-06	0.357826	0.943339
1	1	NeuN-_Enhancer	0.305608	0.0882242	3.46399	0.00053222	0.130343	0.476364
1	2	NeuN-_Promoter	0.566557	0.13841	4.09331	4.25258e-05	0.287416	0.83082
1	2	NeuN-_Enhancer	0.41024	0.0750853	5.46365	4.66445e-08	0.261512	0.555954
1	3	NeuN-_Promoter	0.575906	0.109701	5.24978	1.52284e-07	0.356009	0.786451
1	3	NeuN-_Enhancer	0.397113	0.0588331	6.74981	1.48036e-11	0.280852	0.511528
2	1	NeuN-_Promoter	0.456743	0.145342	3.14253	0.00167492	0.162895	0.733621
2	1	NeuN-_Enhancer	0.33034	0.0823283	4.01247	6.00855e-05	0.166913	0.489788
2	2	NeuN-_Promoter	0.470748	0.129857	3.62514	0.000288809	0.208919	0.718673
2	2	NeuN-_Enhancer	0.374627	0.0680825	5.50254	3.74357e-08	0.239785	0.50675
2	3	NeuN-_Promoter	0.514945	0.121358	4.24319	2.20365e-05	0.270797	0.747101
2	3	NeuN-_Enhancer	0.318002	0.062601	5.07983	3.77775e-07	0.194135	0.439594
>=3	1	NeuN-_Promoter	0.55331	0.132259	4.18355	2.86997e-05	0.286661	0.805869
>=3	1	NeuN-_Enhancer	0.207139	0.0706427	2.9322	0.00336572	0.066994	0.344011
>=3	2	NeuN-_Promoter	0.307008	0.131297	2.33828	0.0193727	0.0418529	0.557294
>=3	2	NeuN-_Enhancer	0.044453	0.069717	0.637621	0.523721	-0.0939259	0.179461
>=3	3	NeuN-_Promoter	0.420232	0.147335	2.85222	0.00434154	0.121721	0.700343
>=3	3	NeuN-_Enhancer	0.286353	0.0757292	3.78128	0.000156024	0.136127	0.433102

## Sheet: Table S7
SNP	CHR	BP	P	range.left.6	range.right.6
rs4648845	1	2387101	4.033e-09	2372401	2402501
chr1_8424984_D	1	8424984	2.025e-09	8355697	8638984
rs533123	1	29141155	1.971e-07	29117155	29170155
rs1498232	1	30433951	1.284e-09	30412551	30443951
rs7537052	1	36616941	3.307e-07	36588941	36643041
rs11210892	1	44100084	4.97e-10	44029384	44128084
rs12129719	1	66324512	2.896e-07	66304212	66334512
rs12129573	1	73768366	2.346e-10	73758366	73991366
chr1_95938008_D	1	95938008	2.328e-07	95891008	95948008
rs76869799	1	97834525	1.436e-07	97792625	97844525
rs1702294	1	98501984	2.794e-17	98374984	98559084
rs140505938	1	150031490	9.337e-10	149998890	150242490
rs7521492	1	163727923	5.641e-07	163582923	163766623
rs6670165	1	177280121	1.156e-07	177247821	177300821
rs75608493	1	177766021	3.382e-07	177756021	177789521
rs986020	1	190942870	4.393e-07	190886970	191090870
rs16937	1	205035455	8.691e-07	205015255	205189455
rs7523273	1	207977083	1.609e-07	207912183	208024083
rs7529073	1	214147889	9.689e-07	214137889	214163689
rs72769124	1	239210058	5.499e-07	239198958	239220058
rs77149735	1	243555105	4.404e-09	243503719	244002945
chr2_22729391_D	2	22729391	5.362e-08	22622391	22749691
rs76832595	2	23726719	6.524e-07	23716719	23739019
rs183823891	2	25352200	1.339e-07	25342200	25362200
rs12474906	2	28033538	1.014e-07	27961638	28281538
rs2868985	2	56191470	7.87e-07	56149470	56201470
rs11682175	2	57987593	2.543e-12	57943593	58502192
rs7599488	2	60718347	3.114e-07	60704447	60728347
rs3768644	2	72361505	1.302e-07	72351505	72371505
rs2077586	2	73161551	1.534e-07	73151551	73171551
rs56145559	2	73623439	8.424e-08	73194203	73900439
rs13027106	2	76455168	1.784e-07	76242168	76524668
chr2_97521748_D	2	97521748	7.364e-08	97349748	97531748
rs9330316	2	110284236	7.687e-08	110262036	110398236
chr2_146436222_I	2	146436222	1.072e-08	146416922	146446222
chr2_149429178_D	2	149429178	2.621e-08	149390778	149520178
chr2_156850707_I	2	156850707	5.476e-07	156835307	156877507
rs2909457	2	162845855	4.375e-08	162798555	162910255
rs11693094	2	185601420	7.131e-12	185591420	185863465
rs59979824	2	193848340	1.079e-08	193838340	194028340
chr2_194377066_D	2	194377066	1.726e-08	194336266	194663066
rs6434928	2	198304577	1.478e-11	198148577	198835577
rs6704641	2	200164252	3.397e-08	200154252	200309252
chr2_200825237_I	2	200825237	1.779e-14	200715237	201247789
chr2_208447631_D	2	208447631	5.751e-07	208371631	208531731
rs6707588	2	220061601	9.505e-07	220033801	220071601
rs11685299	2	225391296	1.109e-08	225334096	225467796
rs7577463	2	228994782	5.487e-07	228971782	229017882
rs7601312	2	229320093	6.434e-08	229269793	229330093
rs6704768	2	233592501	3.148e-12	233559301	233753501
rs17194490	3	2547786	4.865e-11	2532786	2561686
rs6800435	3	10804551	8.669e-07	10794551	10814551
rs4330281	3	17859366	5.505e-08	17221366	17888266
rs1506297	3	30072307	2.66e-07	30044807	30118507
rs75968099	3	36858583	3.386e-12	36843183	36945783
rs2535627	3	52845105	3.956e-11	52281078	53539269
rs1353545	3	60287845	4.255e-08	60277845	60347082
rs832187	3	63833050	2.584e-08	63792650	64004050
rs7372960	3	71254751	1.249e-07	71244751	71264751
chr3_71676427_I	3	71676427	2.131e-07	71666427	71686427
rs7432375	3	136288405	5.274e-11	135807405	136615405
rs56038139	3	153962974	2.716e-07	153952974	153972974
rs80021942	3	161455962	1.528e-07	161394262	161513262
rs28730912	3	161779956	5.086e-08	161769956	161872818
rs34626435	3	173504147	3.322e-07	173487147	173559047
chr3_180594593_I	3	180594593	5.349e-11	180584593	181205585
rs215411	4	23423603	1.224e-08	23366403	23443403
rs6825268	4	26783453	7.443e-07	26773453	26812753
rs4626214	4	97727069	6.068e-07	97652769	97776469
rs35518360	4	103146890	9.562e-13	103136890	103198090
rs2905627	4	105450085	5.167e-07	105440085	105466285
rs10520163	4	170626552	1.02e-08	170357552	170646052
rs1106568	4	176861301	1.145e-08	176851001	176875801
rs12510251	4	183614584	1.43e-07	183602284	183651084
rs1501357	5	45364875	1.236e-08	45291475	46404116
chr5_49841950_D	5	49841950	3.69e-07	49441950	49881850
rs4391122	5	60598543	1.734e-13	60499143	60843543
rs16867576	5	88746331	1.358e-08	87916468	88854331
rs2247419	5	90155414	4.305e-07	90065614	90168014
rs6878284	5	101769726	3.859e-07	101581726	101862726
rs4388249	5	109036066	1.025e-07	109026066	109209066
rs7712671	5	116537250	8.042e-07	116487950	116547250
rs3849046	5	137851192	4.833e-09	137598121	137948092
chr5_140143664_I	5	140143664	3.596e-07	140023664	140222664
rs149616950	5	146218813	1.462e-07	146208813	146308213
rs2973155	5	152608619	1.016e-09	151941104	152807656
rs11740474	5	153680747	3.936e-08	153670747	153690747
rs111547017	6	43341689	9.611e-07	43258989	43421589
rs1339227	6	73155701	6.86e-08	73132701	73171901
chr6_84280274_D	6	84280274	8.574e-10	83779798	84407274
rs9362395	6	87854341	4.203e-07	87796541	88164341
rs12190758	6	93148341	4.732e-07	93101241	93177241
rs117074560	6	96459651	1.661e-08	96449651	96469651
rs78370910	6	105472320	3.6e-07	105364320	105482320
rs9398171	6	108983527	3.373e-08	108875527	109019327
chr6_114642103_D	6	114642103	6.993e-07	114632103	114652103
chr7_2025096_I	7	2025096	6.123e-14	1875112	2190096
rs73060317	7	21520212	6.604e-07	21485312	21545712
rs227932	7	23624475	3.757e-07	23563275	23694475
chr7_24747494_D	7	24747494	3.59e-07	24619494	24832094
rs2237436	7	41730931	8.351e-07	41706131	41743331
rs540425	7	44592072	7.072e-07	44582072	44602072
rs1914395	7	71839408	5.199e-07	71468408	71866208
rs12704290	7	86427626	1.037e-10	86403226	87564960
rs6466055	7	104929064	2.463e-09	104598064	105063064
rs211829	7	110048893	5.471e-07	110034393	110106693
rs13240464	7	110898915	6.162e-13	110843815	111205915
rs7779018	7	121950965	9.695e-08	121938765	121960965
rs7801375	7	131567263	2.261e-08	131539263	131637162
rs3735025	7	137074844	7.752e-09	137039644	137085244
rs10503253	8	4180844	2.694e-08	4170844	4192544
rs2945232	8	8098038	2.034e-08	8088038	10056127
rs17687067	8	17036201	1.136e-07	17026201	17054201
rs6984438	8	18429782	2.66e-07	18419782	18439782
chr8_26191524_I	8	26191524	2.266e-07	26181524	26279124
rs2565065	8	27328021	1.938e-07	27318021	27338021
rs73229090	8	27442127	1.952e-08	27412627	27453627
rs79445414	8	33863561	1.364e-07	33604561	34678561
rs57709857	8	38290424	2.324e-07	38020424	38310924
rs6984242	8	60700469	1.758e-09	60475469	60954469
rs7819570	8	89588626	1.899e-08	89340626	89753626
rs36068923	8	111485761	1.045e-10	111460061	111630761
rs4129585	8	143312933	2.028e-13	143302933	143403527
chr8_144861746_D	8	144861746	1.829e-07	144822546	144871746
rs13301469	9	3911353	9.648e-07	3901353	3921353
rs2026714	9	7177284	1.877e-07	7164884	7190384
rs9695226	9	22759396	2.518e-07	22749396	22812196
rs10967586	9	26895808	4.749e-07	26839508	26909408
rs514209	9	77342815	4.814e-07	77329515	77393715
rs2796441	9	84308948	2.214e-07	84293448	84318948
rs11139497	9	84739941	3.09e-09	84630941	84813641
rs2304389	9	101068580	5.478e-07	101058580	101078580
rs1360695	9	122549086	4.891e-07	122539086	122572786
rs7893279	10	18745105	3.562e-11	18681005	18770105
rs61847307	10	53944442	2.082e-07	53934442	53954442
rs79193624	10	64000336	5.978e-08	63990336	64066536
rs11191419	10	104612335	9.235e-18	104413800	105165583
rs11027857	11	24403620	3.21e-09	24367320	24413620
chr11_46350213_D	11	46350213	1.967e-11	46340213	46751213
rs9420	11	57510294	6.652e-08	57386294	57682294
rs7934083	11	81203521	2.415e-07	81178521	81213521
rs75308284	11	83028621	9.852e-08	83018621	83038621
rs12421382	11	109378071	1.723e-07	109285471	109610071
rs2514218	11	113392994	4.091e-10	113198123	113423994
rs77502336	11	123394636	2.008e-09	123384636	123404636
rs55661361	11	124613957	3.678e-12	124603957	124623957
rs10791097	11	130718630	2.876e-12	130708630	130749330
rs2917569	11	132568255	8.38e-07	132506955	132581455
rs75059851	11	133822569	1.232e-11	133754666	133852969
rs619091	11	133884137	5.603e-07	133874137	133894137
rs2007044	12	2344960	2.625e-17	2321860	2413760
rs2239063	12	2511831	5.389e-09	2474631	2523731
rs117578877	12	13681478	8.814e-07	13666578	13753878
rs679087	12	29917265	7.058e-08	29905265	29940365
rs324017	12	57487814	2.128e-07	57428314	57497814
rs12826178	12	57622371	5.297e-12	57569471	57682971
rs11104379	12	87659989	7.428e-07	87639689	87716289
rs4240748	12	92246786	1.028e-07	92236786	92258286
rs10860964	12	103596455	9.921e-08	103559855	103616655
rs4766428	12	110723245	7.093e-10	110713245	110733245
rs2851447	12	123665113	2.189e-14	123409742	123909742
rs34102591	12	124480801	4.066e-07	124407301	124490801
rs1329313	13	35194022	3.41e-07	35183422	35204022
rs648516	13	38829622	7.217e-07	38819622	38872822
rs12877581	13	74325499	2.474e-07	74314999	74335499
rs11617058	13	85293112	5.915e-07	85177112	85305412
rs9584154	13	94426353	7.067e-07	94312353	94560353
rs2068012	14	30190316	4.142e-08	29990405	30200316
rs12883788	14	33303540	3.421e-07	33292740	33313540
MERGED_DEL_2_76197	14	35605614	1.518e-07	35421614	35847614
rs12431410	14	60166022	4.217e-07	60155322	60247322
rs11625793	14	66315883	8.946e-07	66305883	66348683
rs67981189	14	71472226	1.592e-07	71350226	71613226
rs2332700	14	72417326	1.686e-09	72407326	72450526
rs2693698	14	99719219	1.375e-08	99707919	99729219
rs12887734	14	104046834	1.172e-13	103996234	104184834
rs56205728	15	40567237	4.92e-08	40557237	40602237
rs12914626	15	58738423	5.186e-07	58728423	58748423
rs12903146	15	61854663	1.038e-09	61831663	61909663
rs12148337	15	70589272	5.33e-08	70573672	70628872
rs8042374	15	78908032	1.865e-12	78803032	78926732
chr15_83303518_I	15	83303518	5.524e-08	83215218	83363318
rs142793702	15	84228393	2.901e-07	84216393	84258593
rs950169	15	84706461	7.62e-11	84661161	85153461
rs146797905	15	88758574	3.35e-07	88748574	88768574
rs4702	15	91426560	2.298e-12	91416560	91436560
rs6500602	16	4497451	2.792e-07	4447751	4596451
rs8054347	16	6717757	2.782e-07	6697357	6730857
rs9922678	16	9946319	6.721e-09	9875519	9970219
rs7405404	16	13749859	3.925e-10	13728459	13761359
rs12691307	16	29939877	1.298e-10	29924377	30144877
rs12325245	16	58681393	1.149e-08	58669293	58691393
rs2018916	16	63700508	1.263e-08	63690508	63712708
rs8044995	16	68189340	3.268e-08	67709340	68311340
rs34753377	16	89609418	1.061e-07	89576518	89619418
rs4523957	17	2208899	1.04e-09	2095899	2220799
rs8082590	17	17958402	6.841e-09	17722402	18030202
rs4273100	17	19153417	7.772e-07	18962417	19303417
rs1941342	18	31595533	3.558e-07	31525233	31605533
rs9636107	18	53200117	9.091e-13	52739216	53585689
rs715170	18	53795514	3.465e-08	53769014	53805514
rs56775891	18	77575613	2.173e-07	77565613	77585613
rs72986630	19	11849736	4.636e-08	11839736	11859736
rs2905426	19	19478022	6.921e-09	19374022	19658022
rs2053079	19	30987423	3.789e-09	30977423	31039023
rs10425465	19	33897934	8.273e-08	33880334	33913734
rs56873913	19	50091199	2.188e-07	50067499	50135399
rs6035684	20	20735577	6.747e-07	20456577	20745577
rs6137162	20	20820822	1.215e-07	20810822	20830822
rs6065094	20	37453194	5.519e-11	37361494	37485994
rs7267348	20	48131036	1.182e-07	48114136	48141036
chr20_62155737_D	20	62155737	1.15e-08	62145737	62165737
rs2828478	21	25105211	5.261e-07	25093811	25115211
rs9611177	22	39840130	7.531e-07	39830130	39850130
chr22_39987017_D	22	39987017	2.204e-11	39975317	40016817
rs9607782	22	41587556	6.763e-12	41408556	42689414
rs5769765	22	50271176	3.308e-07	50162176	50321576

## Sheet: Table S8
Index	Gene	Relevant tissue/cell type/develop. period (From Table 2)	cell type specificity tau %ile	oligodendrocytes	astrocytes	OPC	microglia	neurons	endothelial	Cell type Notes	develop. specificity tau %ile	eapre	empre	lmpre	lapre	infant	child	adol	adult	Develop. Period Notes	tissue specificity tau %ile	gtexportal.org Notes
1	SLC35E2	- / - / Early mid-prenatal	28.0713	1.97666	2.504	0.762801	1.13463	1.85159	1.41227		74.924	2.5671	5.75986	4.46466	1.64817	1.46066	0.523926	2.51014	2.07835	mid-prenatal	39.236
2	RERE	- / - / -	14.2451	4.04131	4.60255	2.66948	2.13947	4.90642	3.74299		16.5885	15.4142	20.7054	17.893	14.4576	11.3205	9.69765	12.4268	12.7838		14.4116
3	PTPRU	- / Neurons / Early mid-prenatal	96.911	0.0461312	0	0	0	1.19987	0	neurons	54.4781	7.16179	12.603	7.5874	7.91146	3.88339	2.23285	5.69737	4.5735	empre	56.0505
4	PBX1	- / - / Early prenatal	13.187	5.16854	4.47133	4.57514	0	4.84093	4.47762		68.324	45.446	41.503	19.4922	6.23445	8.47614	4.34751	5.79707	6.59638	ea-/em-pre	55.0031
5	TMEM81	- / Neurons / -	85.9182	0.843655	0.347783	0	0	2.25517	0	neurons	40.8982	5.20361	4.5128	4.90739	2.62574	2.16537	1.75493	2.58883	3.81613		61.0906
6	RBBP5	- / - / -	8.86238	4.8001	4.55724	4.18834	4.20208	4.90462	5.96799		34.4122	8.64723	6.96975	5.08471	3.37368	4.50417	3.30564	5.95777	7.42818		24.2575
7	PROX1-AS1	Cerebellar Hemisphere / Neurons / Adult	80.9331	1.47013	0.0135769	0	0	2.00753	0	neuron,oligo	95.1609	0	0.033677	0.115514	0.205934	0.099647	0.298779	0.297893	0.492208	postnatal	86.7529	Brain-Cerebellar hemisphere,Liver,Brain-Cerebellum,Spinal chord
8	ALMS1P	Testis / - / -	59.3595	0.923839	1.13197	0	0	0.856044	0	astro,neur,olig	67.6843	0.164484	0.20183	0.184443	0.145698	0.0861485	0.082248	0.188952	0.250963		83.6291	Testis,Ovary,Pituitary
9	SEPT10	- / - / Late prenatal	27.9932	4.73332	3.09454	1.06984	3.74287	1.25737	4.33933		58.5951	1.8893	1.71905	1.65854	3.58303	1.15396	2.30875	1.7013	2.45731	(lapre)	25.1879
10	SF3B1	- / - / -	0.774038	7.49789	7.44607	6.42222	6.08039	6.83936	7.19058		35.9134	44.2656	33.5581	27.222	18.3543	17.0404	11.2459	15.7378	18.303	ea-/em-pre	3.6414
11	FTCDNL1, AC073043.2	- / - / Adult	NA								85.527	0.133842	0.16477	0.137599	0.724156	0.769991	0.983985	1.45518	1.52823	(child,)adol/adult	73.2163
12	LINC01792, AC007163.3	Putamen (basal ganglia) / - / Adult	NA								99.1069	0	0	0	0.0220675	0.009727	0.100819	0.258166	0.407685	adol/adult	93.4689	Putamen (basal ganglia
13	METTL21A	- / - / -	30.0099	2.95621	2.75058	1.51481	0	1.23085	2.69495		31.3086	1.55278	1.27077	0.962288	1.17432	2.09182	1.96245	2.08227	1.59524		43.2717
14	CREB1	- / - / Early prenatal	8.34399	5.44932	2.98415	5.22827	4.51575	4.78707	3.33721		73.3975	14.5761	9.4083	6.54313	2.74867	3.76602	2.19775	2.84088	3.35071	eapre	26.6975
15	CNPPD1	- / - / -	50.7314	3.39205	4.27798	0.447298	0.0841567	2.67664	1.57614		33.0124	24.275	30.5351	36.8762	24.3263	11.8069	12.2665	12.8	13.4001	prenatal	6.35243
16	DCLK3	Nerve - Tibial / Neurons / Infant	94.5462	0.00920612	0	0	0	0.0773146	0	neurons	87.9085	0.76564	1.09312	1.04277	1.4185	3.5658	0.66089	1.12491	0.913227	infant,perinatal	96.9378	Nerve - Tibial
17	PPM1M	- / Neurons / Late prenatal	72.8093	0	0.846389	0	0.0841567	0.902299	0	neuro,astro	45.8259	1.83085	2.30631	4.66144	8.84771	8.5209	6.90376	5.31439	4.92762	perinatal	43.7153
18	THOC7	- / - / -	54.1187	2.13433	3.25145	0.1405	0.253092	3.98159	1.30729	neuro,astro(,olig,endo)	6.06157	16.6972	19.2072	20.5537	19.7355	27.3926	23.9628	18.148	20.8775		8.65681
19	PCCB	- / - / -	14.8203	4.35497	3.36333	2.41829	3.13104	2.37851	3.84962		7.65138	8.5994	6.07541	5.46136	7.30782	6.92931	6.37487	7.73639	6.83909		52.8589
20	CLCN3	- / - / -	18.0017	7.17076	4.49526	6.28475	2.61505	5.63292	4.78877		8.76615	19.2551	16.0955	14.27	16.1392	19.407	15.29	19.2704	24.3543		18.663
21	RP11-53O19.1	- / - / Adult	NA								91.4239	0.198454	0.174627	0.104529	0.365467	0.981693	1.18639	1.47539	2.00957	adol/adult	59.8891
22	SNAP91	Cerebellar Hemisphere / - / -	49.1478	2.61312	4.88123	5.38139	0	7.1166	1.18549		14.169	32.8404	30.6558	41.1395	25.1084	56.0835	35.7326	57.4471	66.7428		86.1799	Cerebellar Hemisphere
23	ZNF259P1	- / - / Early mid-prenatal	NA								56.6633	9.48154	11.8246	8.621	3.13477	4.53203	3.1836	2.97025	4.87656	ea-/em-pre	68.3795
24	SP4	- / - / Early prenatal	13.0663	4.14692	4.24547	4.02061	0	4.37064	4.71461		78.5217	10.2872	7.86121	5.25895	2.20017	2.24016	1.22083	1.58423	2.10008	ea-/em-pre	54.6827
25	FAM86B3P	- / - / Adolescence	NA								89.1627	0.094364	0.198816	0.12842	0.303275	0.509777	0.40438	0.865469	0.64833	adol	69.5933
26	SDAD1P1	Testis / - / Adult	NA								31.1059	1.75605	1.63076	1.54316	1.39231	1.44138	0.9243	1.96764	2.11543		77.3444
27	WHSC1L1	- / - / Early prenatal	7.09416	6.02322	4.91853	5.02758	2.01641	5.86924	6.09937		60.6537	16.5738	12.9701	8.64565	4.11073	4.16655	3.27602	4.31092	7.20782	ea-/em-pre	25.1571
28	FAM83H	Esophagus - Mucosa / Oligodendrocytes / Adolescence	84.7607	0.312988	0.0184152	0	0	0.164174	0	oligo(,neur)	58.6395	0.525579	0.838644	2.07363	1.30925	1.59477	1.29896	2.26223	1.32002	(not_early-pre)	78.5644
29	IFT74	- / - / -	12.6687	4.2542	5.03639	2.2616	4.81699	3.12591	3.56864		54.7821	2.51243	1.8193	1.60296	1.55323	1.58409	1.02654	1.13803	1.24534	(prenatal)	59.0018
30	MDK	- / - / Early mid-prenatal	65.9991	0	0.486598	0.0333466	2.90872	0.754624	2.5185	microglia,endothel	59.6846	13.3746	19.4125	18.123	18.8056	3.86119	3.93264	2.51718	2.23745	prenatal	63.1547
31	STAT6	- / Microglia / Adolescence	58.0528	0.0203085	1.77556	0	4.63092	1.65993	4.06809	microglia,endothel	70.9463	0.961044	0.336859	0.832081	4.20272	3.6173	4.06871	6.13701	5.63005	postnatal, adol/adult	16.8885
32	RP11-85K15.2	- / - / -	NA								69.8822	0.141189	0.123201	0.058446	0.221492	0.167913	0.226652	0.258273	0.119988	peri-/postnatal	76.5126
33	IREB2	- / - /Early prenatal	5.0703	4.10584	5.09299	3.4621	4.40634	4.87544	3.7392		62.2498	10.703	8.85036	6.97431	2.829	3.46776	2.27808	2.99771	3.7968	early/mid-prenatal	34.5964
34	RP11-561C5.3	Ovary / - / Early mid-prenatal	NA								96.5037	0.007436	0.046317	0.011845	0.0083995	0.015274	0.0101835	0.031174	0.011222	empre,adol	87.8065	Ovary,Nerve-Tibial
35	FURIN	- / Endothelial cells / Adolescence	87.097	0.119893	0.516309	0	0	0.795091	3.01894	endothel	21.339	6.60054	7.13125	10.0539	12.4159	11.1872	7.68314	14.6162	10.5022		33.0684
36	CORO7	- / - / -	59.7358	1.63003	0.329444	0.0281035	0.698576	1.01786	0.466791	oligo,neur	NA										49.846
37	NMRAL1	- / - / -	27.3186	2.75703	2.42681	0.236109	0.348862	2.94134	2.70794		3.93337	15.6178	20.172	23.1337	22.1581	24.9368	19.0359	19.1117	14.5946		9.12508
38	TMEM219	- / - / -	26.3031	4.81253	4.97945	0.322078	2.44106	3.43422	3.57497		19.0841	34.2659	22.8526	27.8838	73.9437	53.4284	76.52	51.1769	35.0755		9.86445
39	INO80E	- / Neurons / -	89.7671	0.0434128	0.00616454	0	0	0.139515	0	neurons	10.0583	10.1058	10.9799	15.1855	16.7401	17.3011	12.7539	10.665	10.5497		25.0524
40	DOC2A	Brain - Cortex / Neurons / Adolescence	88.4533	0.595466	0.410694	0	0	2.43618	0	neurons	42.7223	6.86987	8.68511	27.2476	34.9092	54.7128	35.2354	71.1033	46.0254	peri-/postnatal	82.7295	Brain - Cortex
41	CNOT1	- / - / -	14.9553	5.26649	5.18701	3.7545	6.80241	4.82383	4.59108		41.1008	22.2029	18.8856	13.1347	7.29547	8.67895	6.34737	8.79514	11.7308	ea-/em-pre	32.0148
42	DRG2	- / - / -	37.7219	3.4138	4.40063	0.0319411	3.07715	3.42937	0.811181		18.6407	3.42975	4.42075	5.00542	7.76978	7.20563	6.36449	7.02758	5.17474		5.28035
43	ZNF823	- / Endothelial cells / Early prenatal	85.3217	0.118431	1.91	0	0	0.83679	5.11167	endothel	86.2554	2.17928	1.69383	1.23593	0.574967	0.508675	0.42605	0.472848	0.502515	ea-/em-pre	49.3284
44	GATAD2A	- / - / -	57.5131	1.35589	2.13311	0	2.0524	1.4944	4.27744	endothel(,not_OPC)	37.7565	6.77406	7.12504	4.19781	5.13125	3.34742	2.99223	4.09338	3.27185		26.2723
45	SNRNP70	- / - / -	32.6161	1.84601	1.48478	0.0907146	0	1.89432	1.62454		22.0041	19.9193	32.4821	38.6816	27.5195	19.0017	13.0775	20.9255	20.0584	mid-/late-prenatal	4.36229
46	RANGAP1	- / - / -	56.5332	1.56538	2.70895	0.0937899	0.0346099	4.21423	5.12476		13.8396	14.0222	17.7205	30.6955	18.8721	35.1348	17.4177	36.2036	31.8206		32.5447

## Sheet: Table S9
Chr	Range.left	Range.right	GWAS SNP	GWAS P-value	Co-localized Gene(s)	PP.H4	Primary/ conditional	coloc2 co-localized?	Locus Fromer 2016	Co-localized gene(s) Fromer 2016	Significant in Fromer 2016?	Reason for discrepancy
2	198148577	198835577	rs6434928	1.478e-11	SF3B1	0.94	primary	yes	chr2:198148577-198835577	SF3B1	yes	-
2	200715237	201247789	chr2_200825237_I	1.779e-14	AC073043.2 AC007163.3	0.95 0.83	primary conditional	yes	chr2:200715237-200848037	AC073043.2 TYW5 C2orf47	yes	TYW5 PPH3 > 0.90; C2orf47 eQTL outside GWAS locus; AC007163.3 Sherlock P=2.97e-4
3	52281078	53539269	rs2535627	3.956e-11	PPM1M	0.86	conditional	yes	chr3:52541105-52903405	GLT8D1 NEK4	yes	GLT8D1 and NEK4 coloc2 PPH3 > 0.90; PPM1M Sherlock P = 4.12e-07
4	170357552	170646052	rs10520163	1.02e-08	CLCN3	0.97	primary	yes	chr4:170357552-170646052	CLCN3	yes	-
6	83779798	84407274	chr6_84280274_D	8.574e-10	SNAP91	0.9	primary	yes	chr6:84279922-84407274	SNAP91	yes	-
15	84661161	85153461	rs950169	7.62e-11	RP11-561C5.3	0.8	primary	yes	chr15:84661161-85153461	EFTUD1P1 RP11-561C5.3 RP11-671M22.5 AC103965.1	yes	EFTUD1P1 coloc2 P=0.73; RP11-671M22.5 coloc2 P=0.64; AC103965.1 coloc2 P=0.69
15	91416560	91436560	rs4702	2.298e-12	FURIN	0.999979	primary	yes	chr15:91416560-91429040	FURIN	yes	-
16	29924377	30144877	rs12691307	1.298e-10	TMEM219 INO80E DOC2A	0.88 0.87 0.82	primary primary conditional	yes	chr16:29924377-30144877	INO80E MAPK3	yes	MAPK3 coloc2 PPH3 > 0.90; TMEM219 Sherlock P = 4.95e-06; DOC2A Sherlock P = 2.47e-6
17	17722402	18030202	rs8082590	6.841e-09	DRG2	0.92	primary	yes	chr17:17722402-18030202	TOM1L2 DRG2	yes	TOM1L2 coloc2 PPH4 = 0.43
19	19374022	19658022	rs2905426	6.921e-09	GATAD2A	0.87	primary	yes	chr19:19374022-19658022	MAU2 GATAD2A	yes	MAU2 coloc2 PPH4 = 0.56
22	41408556	42689414	rs9607782	6.763e-12	RANGAP1	0.96	primary	yes	chr22:41408556-41675156 chr22:42315744-42689414	NAGA FAM109B WBP2NL	yes	NAGA, FAM109B, WPB2NL have coloc2 PPH3 > 0.9; RANGAP1 Sherlock P = 1.97e-4
1	97792625	97844525	rs76869799	1.436e-07	-	-	-	no	chr1:97792625-98559084	ENSG00000259946	yes	ENSG00000259946 primary eQTL PPH4 < 0.8 PPH4<0.8
1	98374984	98559084	rs1702294	2.794e-17	ENSG00000259946	0.642	primary
3	2532786	2561686	rs17194490	4.865e-11	-	-	-	no	chr3:2532786-2561686	CNTN4	yes	CNTN4 eQTL outside GWAS locus
8	89340626	89753626	rs7819570	1.899e-08	ENSG00000253553	0.652	primary	no	chr8:89340626-89753626	ENSG00000253553	yes	ENSG00000253553 primary eQTL PPH4 < 0.8
8	143302933	143403527	rs4129585	2.028e-13	RP11-273G15.2	0.29	conditional	no	chr8:143309503-143330533	TSNARE1	yes	TSNARE1 primary eQTL PPH3 > 0.9
12	123409742	123909742	rs2851447	2.189e-14	SETD8	0.7	primary	no	chr12:123448113-123909113	OGFOD2	yes	OGFOD2 primary eQTL PPH4 < 0.8
14	103996234	104184834	rs12887734	1.172e-13	KLC1	0.568	primary	no	chr14:103996234-104184834	PPP1R13B	yes	PPP1R13B eQTL outside GWAS locus
1	2372401	2402501	rs4648845	4.033e-09	SLC35E2	0.87	conditional	yes	chr1:2372401-2402501	-	no	SLC35E2 Sherlock P>0.005
1	8355697	8638984	chr1_8424984_D	2.025e-09	RERE	0.95	primary	yes	chr1:8411184-8638984	-	no	RERE Sherlock P=1.15e-4
1	30412551	30443951	rs1498232	1.284e-09	PTPRU	0.99	primary	yes	chr1:30412551-30437271	-	no	PTPRU Sherlock P=4.95e-06
3	36843183	36945783	rs75968099	3.386e-12	DCLK3	0.94	primary	yes	chr3:36843183-36945783	-	no	DCLK3 Sherlock P=4.45e-05
3	63792650	64004050	rs832187	2.584e-08	THOC7	0.98	primary	yes	chr3:63792650-64004050	-	no	THOC7 Sherlock P=1.48e-05
3	135807405	136615405	rs7432375	5.274e-11	PCCB	0.93	primary	yes	chr3:135807405-136615405	-	no	PCCB Sherlock P=1.15e-05
5	45291475	46404116	rs1501357	1.236e-08	RP11-53O19.1	0.94	primary	yes	chr5:45291475-45393775	-	no	RP11-53O19.1 Sherlock P=7.42e-06
6	108875527	109019327	rs9398171	3.373e-08	ZNF259P1	0.97	primary	yes	chr6:108875527-109019327	-	no	ZNF259P1 Sherlock P=5.77e-06
8	8088038	10056127	rs2945232	2.034e-08	FAM86B3P	0.82	primary	yes	chr8:8088878-8383038	-	no	FAM86B3P Sherlock P=1.35e-4
11	46340213	46751213	chr11_46350213_D	1.967e-11	MDK	0.88	primary	yes	chr11:46342943-46751213	-	no	MDK Sherlock P=4.12e-06
15	78803032	78926732	rs8042374	1.865e-12	IREB2	0.94	conditional	yes	chr15:78803032-78926732	-	no	IREB2 Sherlock P=2.47e-05
16	58669293	58691393	rs12325245	1.149e-08	CNOT1	0.94	primary	yes	chr16:58669293-58682833	-	no	CNOT1 Sherlock P=7.75e-05
19	11839736	11859736	rs72986630	4.64e-08	ZNF823	1	primary	yes	chr19:11849736-11849736	-	no	ZNF823 Sherlock P=3.13e-05
Co-localized in both analyses
Co-localized in Fromer 2016 only
Co-localized in coloc2 conditional analysis only

## Sheet: Table S10
Chr	Range.left	Range.right	GWAS SNP	GWAS P-value	Conditional analysis co-localized gene(s)	Conditional analysis PP.H4	Primary/ conditional	coloc2 conditional analysis co-localized?	coloc2 non-conditional analysis co-localized?	Non-conditional analysis co-localized gene(s)	Non-conditional analysis PP.H4	Reason for discrepancy
1	8355697	8638984	rs301797	2.03e-09	RERE	0.949	primary	yes	yes	RERE	0.946196	-
1	30412551	30443951	rs1498232	1.28e-09	PTPRU	0.992	primary	yes	yes	PTPRU	0.993524	-
1	163582923	163766623	rs7521492	5.64e-07	PBX1	0.912	primary	yes	yes	PBX1	0.908434	-
1	205015255	205189455	rs16937	8.69e-07	TMEM81 RBBP5	0.89 0.87	primary conditional	yes	yes	TMEM81 RBBP5	0.92 0.89	-
1	214137889	214163689	rs7529073	9.69e-07	PROX1-AS1	0.926	conditional	yes	yes	PROX1-AS1	0.965659	-
2	73194203	73900439	rs56145559	8.42e-08	ALMS1P	0.859	primary	yes	yes	ALMS1P ALMS1	0.91 0.86	ALMS1 conditional coloc2 PPH4 = 0.75
2	110262036	110398236	rs9330316	7.69e-08	SEPT10	0.918	primary	yes	yes	SEPT10	0.935815	-
2	198148577	198835577	rs6434928	1.48e-11	SF3B1	0.938	primary	yes	yes	SF3B1	0.955012	-
2	200715237	201247789	rs281768	1.78e-14	AC073043.2 AC007163.3	0.95 0.83	primary conditional	yes	yes	AC073043.2	0.963123	AC007163.3 nonconditional coloc2 PPH4 = 4.58e-5
2	208371631	208531731	rs2709410	5.75e-07	METTL21A CREB1	0.88 0.86	primary primary	yes	yes	METTL21A CREB1	0.91 0.90	-
2	220033801	220071601	rs6707588	9.51e-07	CNPPD1	0.919	primary	yes	yes	CNPPD1	0.939883	-
3	36843183	36945783	rs75968099	3.39e-12	DCLK3	0.944	primary	yes	yes	DCLK3	0.958896	-
3	63792650	64004050	rs832187	2.58e-08	THOC7	0.983	primary	yes	yes	THOC7	0.988683	-
3	135807405	136615405	rs7432375	5.27e-11	PCCB	0.927	primary	yes	yes	PCCB	0.945915	-
4	170357552	170646052	rs10520163	1.02e-08	CLCN3	0.968	primary	yes	yes	CLCN3	0.975596	-
5	45291475	46404116	rs1501357	1.24e-08	RP11-53O19.1	0.941	primary	yes	yes	RP11-53O19.1	0.956384	-
6	83779798	84407274	rs3798869	8.57e-10	SNAP91	0.901	primary	yes	yes	SNAP91 MRAP2	0.94 0.85	MRAP2 conditional coloc2 PPH4 = 0.48
6	108875527	109019327	rs9398171	3.37e-08	ZNF259P1	0.973	primary	yes	yes	ZNF259P1	0.980384	-
7	21485312	21545712	rs73060317	6.6e-07	SP4	0.919	primary	yes	yes	SP4	0.940269	-
8	8088038	10056127	rs2945232	2.03e-08	FAM86B3P	0.82	primary	yes	yes	FAM86B3P	0.844859	-
8	38020424	38310924	rs57709857	2.32e-07	WHSC1L1	0.882	primary	yes	yes	WHSC1L1 DDHD2	0.91 0.82	DDHD2 conditional coloc2 PPH4 = 0.782
8	144822546	144871746	rs11784536	1.83e-07	FAM83H	0.901	primary	yes	yes	FAM83H	0.927149	-
9	26839508	26909408	rs10967586	4.75e-07	IFT74	0.803	primary	yes	yes	IFT74	0.821523	-
11	46340213	46751213	rs7951870	1.97e-11	MDK	0.882	primary	yes	yes	MDK	0.911757	-
14	35421614	35847614	rs77477310	1.52e-07	RP11-85K15.2	0.841	primary	yes	yes	RP11-85K15.2	0.879806	-
15	84661161	85153461	rs950169	7.62e-09	RP11-561C5.3	0.804	primary	yes	yes	RP11-561C5.3	0.83499	-
15	91416560	91436560	rs4702	2.3e-12	FURIN	1	primary	yes	yes	FURIN	0.999891	-
16	4447751	4596451	rs6500602	2.79e-07	CORO7 NMRAL1	0.90 0.89	primary primary	yes	yes	CORO7	0.92201	NMRAL1 nonconditional coloc2 PPH4 = 0.773
16	29924377	30144877	rs12691307	1.3e-10	TMEM219 INO80E DOC2A	0.88 0.87 0.82	primary primary conditional	yes	yes	TMEM219 INO80E	0.91 0.90	DOC2A nonconditional coloc2 PPH4 = 0.712
16	58669293	58691393	rs12325245	1.15e-08	CNOT1	0.936	primary	yes	yes	CNOT1	0.952996	-
17	17722402	18030202	rs8082590	6.84e-09	DRG2	0.919	primary	yes	yes	DRG2	0.894929	-
19	11839736	11859736	rs72986630	4.64e-08	ZNF823	0.998	primary	yes	yes	ZNF823	0.998165	-
19	19374022	19658022	rs2905426	6.92e-09	GATAD2A	0.867	primary	yes	yes	GATAD2A YJEFN3	0.90 0.81	YJEFN3 conditional coloc2 PPH4 = 0.775
19	50067499	50135399	rs56873913	2.19e-07	SNRNP70	0.934	primary	yes	yes	SNRNP70	0.948314	-
22	41408556	42689414	rs9607782	6.76e-12	RANGAP1	0.96	primary	yes	yes	RANGAP1	0.970602	-
2	57943593	58502192	rs11682175	2.543e-12	FANCL	0.695	primary	no	yes	FANCL	0.927479
5	140023664	140222664	chr5_140143664_I	3.596e-07	PCDHAC2	0.784	conditional	no	yes	PCDHA8 PCDHA7 PCDHAC2	0.83 0.82 0.82	PCDHA8 conditional coloc2 PPH4 = 0.726; PCDHA7 conditional coloc2 PPH4 = 0.749
7	71468408	71866208	rs1914395	5.199e-07	CALN1	0.751	primary	no	yes	CALN1	0.80544
7	104598064	105063064	rs6466055	2.463e-09	MLL5	0.739	primary	no	yes	MLL5	0.884035
12	123409742	123909742	rs2851447	2.189e-14	SETD8	0.7	primary	no	yes	MPHOSPH9	0.816111	conditional coloc2 MPHOSPH9 PPH4 = 0.654; SETD8 nonconditional coloc2 PPH4 = 0.764
1	2372401	2402501	rs4648845	4.033e-09	SLC35E2	0.870878	conditional	yes	no	AL590822.2	0.199	AL590822.2 conditional coloc2 PPH4 = 0.342; nonconditional coloc2 SLC35E2 PPH4 = 7.650e-06
3	52281078	53539269	rs2535627	3.956e-11	PPM1M	0.859266	conditional	yes	no	GLYCTK	0.772	GLYCTK conditional coloc2 PPH4 = 0.333; nonconditional coloc2 PPM1M PPH4 = 6.86e-08
8	26181524	26279124	rs1042992	2.27e-07	SDAD1P1	0.909104	conditional	yes	no	BNIP3L	0.275	BNIP3L conditional coloc2 PPH4 = 0.253; nonconditional coloc2 SDAD1P1 PPH4 = 4.89e-04
12	57428314	57497814	rs324017	2.128e-07	STAT6	0.914912	conditional	yes	no	STAT6	0.048	nonconditional coloc2 STAT6 PPH4 = 0.0483
15	78803032	78926732	rs8042374	1.865e-12	IREB2	0.944844	conditional	yes	no	AGPHD1	0.354	AGPHD1 conditional coloc2 PPH4 = 0.222; nonconditional coloc2 IREB2 PPH4 = 1.19e-08
Co-localized in both analyses
Co-localized in non-conditional analysis only
Co-localized in conditional analysis only

[truncated: 2 more sheets: Table S11, Table S12]
